# Supplementary material for: Mechanism and preclinical prevention of increased breast cancer risk caused by pregnancy
Source: eLife. 2013 Dec 31;2:e00996. doi: 10.7554/eLife.00996 (PMC3874103; doi:10.7554/eLife.00996)
Supplement: Figure 4—source data 1. — Table indicates percentages of infected mammary epithelial cells (identified by the HA tag in RCAS-β-actin) that are positive for pSTAT5 in MMTV-tva and WAP-tva virgin mice that were injected with RCAS-β-actin (HA) (n = 4 mice) 4 days earlier, percentages of pSTAT5+ cells in uninfected control ducts (n = 5 mice), and percentages of infected cells in mammary glands of MMTV-tva and WAP-tva virgin mice that were injected with RCAS-GFP and analyzed by FACS 4 days later (n = 10 mice). Student's t test derived the p values. Associated histological and graphical data are presented in Figure 4C–F and associated figure supplements. DOI: http://dx.doi.org/10.7554/eLife.00996.016 [file elife00996s001.xlsx]

## Sheet: Haricharan4S1
Baseline characteristics	MMTV-tva		WAP-tva		p-value
	Mean	SD	Mean	SD
pSTAT5/ß-Actin colocalization (%)	4.01	2.93	11.14	3.63	0.01
pSTAT5+ cells in ducts (%)	5.01	8.25	5.4	6.02	0.92
Infected cells (%)	0.25	0.15	0.25	0.15	0.94
