# Supplementary material for: Mechanism and preclinical prevention of increased breast cancer risk caused by pregnancy
Source: eLife. 2013 Dec 31;2:e00996. doi: 10.7554/eLife.00996 (PMC3874103; doi:10.7554/eLife.00996)
Supplement: Figure 7—source data 1. — (A) Characteristics of nulliparous and parous women (Figure 7A–D) whose DCIS and adjacent benign epithelia were assessed for pSTAT5 by immunohistochemistry. (B) Characteristics of parous women (Figure 7E,F) whose tumor-adjacent breast tissue was analyzed for pSTAT5 by immunohistochemistry. DOI: http://dx.doi.org/10.7554/eLife.00996.030 [file elife00996s002.xlsx]

## Sheet: Haricharan7S1a
Epidemiological characteristics	Nulliparous		Parous		p-value
	Mean	SD	Mean	SD
Number of samples	13		14		--
Age at diagnosis (yrs)	40	5	38.9	3.9	0.6
Age at first pregnancy (yrs)	--	--	22.3	4.8	--
Age at last pregnancy (yrs)	--	--	25.6	5.08	--
No. of full-term pregnancies	--	--	1.8	0.8	--
Family history of breast cancer (pos/total)	3 of 11		5 of 11		0.66
Age at menarche <12 yrs (pos/total)	0 of 2		2 of 4		0.99
Premenopausal (pos/total)	11 of 11		14 of 14		--
ER+ cancer (pos/total)	9 of 11		13 of 13		0.2

## Sheet: Haricharan7S1b
Epidemiological characteristics	pSTAT5lo		pSTAT5hi		p-value
	Mean	SD	Mean	SD
Number of samples	11		13		--
Age at diagnosis (yrs)	53.2	11	47.4	7.3	0.15
Age at menarche (yrs)	11.9	1.4	12.3	1.2	0.45
Age at menopause (yrs)	46.1	11.3	44	7.4	0.7
Age at first pregnancy (yrs)	21	4.5	25.5	6.1	0.048*
Number of full-term pregnancies	2.2	1	2.2	0.8	0.9
Duration of lactation (mos)	11.6	22.8	7	2.6	0.57
Birth control use (yrs)	4	3.1	5.6	5	0.37
BRCA mutation carriers (pos/total)	1 of 11		1 of 12		0.99
Premenopausal patients (pos/total)	4 of 9		7 of 13		0.99
ER+ cancer (pos/total)	7 of 11		11 of 13		0.35
HER2+ cancer (pos/total)	1 of 11		2 of 13		0.64
TN cancer (pos/total)	4 of 11		0 of 13		0.02*
